# Supplementary material for: MicroRNA Profile of Human Small Intestinal Tumors Compared to Colorectal Tumors
Source: J Clin Med. 2022 May 6;11(9):2604. doi: 10.3390/jcm11092604 (PMC9103422; doi:10.3390/jcm11092604)
Supplement: Supplementary file 1 [file jcm-11-02604-s001.zip]

Archive with 1 entries (1 files):
- jcm-1697251-supplementary.pdf
